# Supplementary material for: Evaluating, Filtering and Clustering Genetic Disease Cohorts Based on Human Phenotype Ontology Data with Cohort Analyzer
Source: J Pers Med. 2021 Jul 27;11(8):730. doi: 10.3390/jpm11080730 (PMC8398478; doi:10.3390/jpm11080730)
Supplement: Supplementary file 1 [file jpm-11-00730-s001.zip]

Archive with 1 entries (1 files):
- jpm-1269477-supplementary.pdf
